# Supplementary material for: miRIAD—integrating microRNA inter- and intragenic data
Source: Database (Oxford). 2014 Oct 4;2014:bau099. doi: 10.1093/database/bau099 (PMC4186326; doi:10.1093/database/bau099)
Supplement: Supplementary Data [file supp_bau099_suppl_data.zip]

Archive with 1 entries (1 files):
- figure_S1.eps
